# Supplementary material for: Efficacy and safety of trans-sub-Tenon's retrobulbar anesthesia for pars plana vitrectomy: a randomized trial
Source: BMC Ophthalmol. 2022 Jun 30;22:289. doi: 10.1186/s12886-022-02507-7 (PMC9248172; doi:10.1186/s12886-022-02507-7)
Supplement: Supplementary file 1 — Additional file 1. [file 12886_2022_2507_MOESM1_ESM.xlsx]

## Sheet: Sheet1
	Age (years)				Duration of surgery (minutes)				VAS scores Anesthesia implementation				VAS scores Intraoperatively				VAS scores On the first day after the operation				Brahma movement scores
	Sub-Tenon (ST) Group	Retrobulbar (RB) Group			Sub-Tenon (ST) Group	Retrobulbar (RB) Group			Sub-Tenon (ST) Group	Retrobulbar (RB) Group			Sub-Tenon (ST) Group	Retrobulbar (RB) Group			Sub-Tenon (ST) Group	Retrobulbar (RB) Group			Sub-Tenon (ST) Group	Retrobulbar (RB) Group
	54	40			35	39			2	2			1.5	2			0.5	1			0	8
	60	53			80	35			1	2			1	2			1	1			4	2
	58	46			80	55			1.5	2			1	3			0.5	0			0	8
	61	60			65	100			1	3			1	3			0.5	1			2	12
	73	49			70	30			1	2			0	3			1	2			0	8
	74	66			60	60			1	1			0.5	2.5			0	2			0	6
	63	70			85	30			1.5	2			1.5	0			0.5	1			0	6
	67	48			85	80			0.5	1			1.5	1			0	1			0	8
	60	75			85	60			0	1			1.5	1			0.5	3			0	4
	64	47			30	75			0.5	1			0.5	0			0	1			0	8
	60	52			30	70			0.5	3			0.5	3			0	2			0	8
	44	58			55	55			0.5	3			0.5	3			0.5	2			4	8
	49	64			60	50			0.5	2			0.5	3			0	0			8	8
	52	56			35	40			0.5	1.5			0.5	1			0	0			0	0
	56	58			35	31			0.5	1			0	3			0	1			0	4
	62	53			65	60			0.5	3			0	1			0.5	0			0	4
	43	52			45	80			0.5	1.5			0.5	2.5			1	0			2	4
	29	55			55	25			0.5	0.5			0.5	1			0.5	0			4	0
	69	47			60	65			0	2			0	2			0	1			0	0
	47	54			75	55			0	4			0	4			1.5	2.5			0	0
	80	55			60	75			0	2			0	1.5			0	1			0	0
	70	36			25	40			0	0.5			0.5	0.5			0.5	0			0	0
	64	68			25	30			1	3			1	1.5			0.5	0			4	0
	58	71			45	60			0	2			0	3.5			1.5	1			0	0
	48	68			80	70			1	2.5			0.5	1.5			1	3			2	0
	55	59			70	95			1	0.5			1	0.5			0.5	0			0	4
	58	56			70	70			0.5	2			0	2			0	1			0	0
	37	64			30	55			0	3.5			0	0			0	1.5			0	0
	39	55			25	65			0	1			0.5	0			0.5	2			0	0
	55	52			60	65			0	2			0	0			0	0			0	0
	52	49			50	55			0.5	1.5			0	2			0.5	0.5			0	4
	52	66			75	70			0	2.5			1	2			0.5	0.5			0	0
	71	66			80	60			1	0.5			1	0.5			0	0.5			0	4
	66	67			70	30			0	2.5			1	2			0.5	1			0	0
	58	37			60	25			0.5	1.5			0.5	0.5			0.5	1.5			0	2
	62	58			80	35			0	2.5			0	2			0	0			0	0
	46	48			85	75			0.5	1.5			0.5	2			0	0			0	4
	66	55			60	45			1	1.5			0.5	1.5			1	0			0	4
	70	34			70	40			0.5	2			0	1.5			0	0			0	0
	62	51			105	65			0.5	3			1.5	2.5			0	0			4	0
	60	55			95	55			0	1.5			0.5	1			0	1.5			4	0
	52	65			95	15			1	2.5			0.5	2			0	0			0	0
	58	66			40	60			1	2			0	1.5			0	1			0	0
	55	44			60	140			0	2			0	2			0	1			4	2
	58	56			65	50			0.5	2			0	0.5			0.5	1.5			0	4
	48	63			25	70			1	1			0.5	0.5			0.5	0			0	0
	63	74			65	90			0	1.5			0	0.5			0	0			0	0
	70	54			60	30			0	3			1	1			0.5	0			0	0
	69	65			45	70			0.5	3			0.5	1.5			0.5	1			0	2
	64	74			110	55			0	2.5			1.5	2			0.5	1			0	0
	58	71			45	75			0.5	0			0.5	0			0.5	0			0	0
	58	80			80	60			1.5	2.5			1	0.5			0	1.5			0	0
	55	57			35	60			0.5	0.5			0.5	0			0.5	0.5			0	0
	34	46			30	45			0.5	1			0	1.5			0	0.5			0	4
	62	63			125	60			0	1.5			0.5	0.5			0.5	0			0	0
	69	66			25	65			0.5	2.5			0	1			0.5	1			0	1
	64	27			30	65			0.5	0.5			0	1			0.5	1			0	0
	66	58			70	80			0.5	1.5			1	0.5			0	1			0	2
	65	54			70	74			0.5	2			1	0.5			0.5	1			0	0
	56	58			50	30			0	0.5			0.5	2			0.5	0			0	0
